# Supplementary material for: Disconnected: What Can We Learn from Individuals with Very Low Nature Connection?
Source: Int J Environ Res Public Health. 2022 Jun 30;19(13):8021. doi: 10.3390/ijerph19138021 (PMC9266168; doi:10.3390/ijerph19138021)
Supplement: Supplementary file 1 [file ijerph-19-08021-s001.zip]

Archive with 1 entries (1 files):
- ijerph-1764468-supplementary.pdf
